# Supplementary material for: Evidence Supporting a Role of Alternative Splicing Participates in Melon (Cucumis melo L.) Fruit Ripening
Source: Int J Mol Sci. 2024 May 28;25(11):5886. doi: 10.3390/ijms25115886 (PMC11172951; doi:10.3390/ijms25115886)
Supplement: Supplementary file 1 [file ijms-25-05886-s001.zip]

Archive with 3 entries (2 files):
- ijms-2999705-SI/
- ijms-2999705-SI/Supplemental Figure S1-S2.pdf
- ijms-2999705-SI/Supplyment Table S1-S6.xlsx
