# Supplementary material for: Evidence Supporting a Role of Alternative Splicing Participates in Melon (Cucumis melo L.) Fruit Ripening
Source: Int J Mol Sci. 2024 May 28;25(11):5886. doi: 10.3390/ijms25115886 (PMC11172951; doi:10.3390/ijms25115886)
Supplement: Supplementary file 1 [file ijms-25-05886-s001.zip › ijms-2999705-SI/Supplyment Table S1-S6.xlsx]

## Sheet: table S1
Table S1: RNA-Seq data from melon
Sample ID	Stage	SRA accession number	Library Name	Total CleanReads	Total MappingRatio	Uniquely MappingRatio
NY1	Non-climacteric_fruit_Young_rep1	SRR7343307	PI_fruit_20DPA_RNA-seq_1:PH094:RNA-seq:paired:HiSeqXTen	5618338	0.8957	0.7608
NY2	Non-climacteric_fruit_Young_rep2	SRR6320592	PI_fruit_20DPA_RNA-seq_2:PH094:RNA-seq:paired:HiSeqXTen	11308690	0.8593	0.6526
NY3	Non-climacteric_fruit_Young_rep1	SRR7343306	PS_fruit_20DPA_RNA-seq_1:PH094:RNA-seq:paired:HiSeqXTen	4395198	0.9	0.7717
NY4	Non-climacteric_fruit_Young_rep2	SRR6320589	PS_fruit_20DPA_RNA-seq_2:PH094:RNA-seq:paired:HiSeqXTen	11152586	0.8438	0.6472
NM1	Non-climacteric_fruit_Mature_rep1	SRR5405114	PI_40DPA_RNA-seq_1:SZ060316A:RNA-Seq:paired:HiSeqXTen	6169798	0.7268	0.6257
NM2	Non-climacteric_fruit_Mature_rep2	SRR5405113	PI_40DPA_RNA-seq_2:SZ060316A:RNA-Seq:paired:HiSeqXTen	9466062	0.8218	0.7066
NM3	Non-climacteric_fruit_Mature_rep3	SRR5405101	PS_40DPA_RNA-seq_1:SZ043:RNA-Seq:paired:HiSeqXTen	28437426	0.8682	0.7577
NM4	Non-climacteric_fruit_Mature_rep4	SRR6320588	PS_fruit_40DPA_RNA-seq_2:PH094:RNA-seq:paired:HiSeqXTen	8982324	0.8332	0.6479
CY1	Climacteric_fruit_Young_rep1	SRR5405110	VED_10DPA_RNA-seq_1:SZ003:RNA-Seq:paired:HiSeqXTen	7526800	0.8866	0.7427
CY2	Climacteric_fruit_Young_rep2	SRR6320587	VED_fruit_10DPA_RNA-seq_2:PH094:RNA-seq:paired:HiSeqXTen	8303494	0.8762	0.6917
CY3	Climacteric_fruit_Young_rep3	SRR5405109	VED_20DPA_RNA-seq_1:SZ017:RNA-Seq:paired:HiSeqXTen	14108258	0.9333	0.8031
CY4	Climacteric_fruit_Young_rep4	SRR6320586	VED_fruit_20DPA_RNA-seq_2:PH094:RNA-seq:paired:HiSeqXTen	12404734	0.8732	0.6881
CY5	Climacteric_fruit_Young_rep5	SRR5405099	Harukei_20DPA_RNA-seq_1:SZ065:RNA-Seq:paired:HiSeqXTen	8011440	0.8744	0.7666
CM1	Climacteric_flesh_Mature_rep1	SRR5405105	VED_40DPA_RNA-seq_3:PH009:RNA-Seq:paired:HiSeqXTen	8471994	0.933	0.8003
CM2	Climacteric_flesh_Mature_rep2	SRR5405104	VED_40DPA_RNA-seq_4:PH009:RNA-Seq:paired:HiSeqXTen	12718686	0.9317	0.7969
CM3	Climacteric_flesh_Mature_rep3	SRR5405107	VED_40DPA_RNA-seq_1:SZ060316A:RNA-Seq:paired:HiSeqXTen	5271734	0.7512	0.6267
CM4	Climacteric_flesh_Mature_rep4	SRR5405106	VED_40DPA_RNA-seq_2:SZ060316A:RNA-Seq:paired:HiSeqXTen	8022444	0.8156	0.684
CM5	Climacteric_flesh_Mature_rep5	SRR5405098	Harukei_50DPA_RNA-seq_1:SZ065:RNA-Seq:paired:HiSeqXTen	3640704	0.8306	0.7241

## Sheet: table S2
Table S2: The number of genes with AS at different ages
Sample	IR	A3SS	A5SS	ES	Sum
CY	1857	816	584	564	3821
CM	1916	842	634	734	4126
NY	1131	365	207	153	1856
NM	1183	387	227	178	1975

## Sheet: table S3
Table S3: Identification and characteristics of CmSR family genes
Gene ID	Name	Location	Aalen	MW(kDa)	PI
MELO3C018644.1	CmSC35	chr01: 1751393 .. 1755400 (+)	283	32.9643	12.05
MELO3C016002.1	CmSR34-like	chr01: 31397843 .. 31402503 (+)	287	32.2047	10.9
MELO3C015299.1	CmSR30	chr02: 620437 .. 625412 (-)	285	32.2867	10.18
MELO3C015085.1	CmSCL30A	chr02: 10052154 .. 10056011 (+)	233	27.0277	12.29
MELO3C011357.1	CmSC35-like	chr03: 24403618 .. 24407078 (-)	251	29.4313	11.39
MELO3C003619.1	CmRSZ22A	chr04: 2625047 .. 2629570 (-)	186	20.827	11.85
MELO3C009595.1	CmSCL33	chr04: 29745994 .. 29749339 (-)	210	24.9887	11.26
MELO3C006002.1	CmRS31-like	chr06: 490293 .. 493674 (+)	226	26.5915	10.3
MELO3C006598.1	CmSCL28	chr06: 4394164 .. 4399283 (+)	248	29.1002	12.1
MELO3C014152.1	CmRS40-like	chr06: 35450358 .. 35464031 (-)	378	43.5724	10.49
MELO3C026965.1	CmSR45	chr07: 6202616 .. 6209077 (+)	417	46.6947	12.86
MELO3C007946.1	CmSR45a	chr08: 6380232 .. 6383794 (+)	241	27.8268	12.15
MELO3C033837.1	CmSR34A	chr09: 23900559 .. 23912043 (-)	229	26.5507	11.16
MELO3C012008.1	CmRSZ21	chr10: 3304955 .. 3307542 (+)	203	22.6772	11.51
MELO3C011709.1	CmRS2Z32-like	chr10: 5576959 .. 5579678 (-)	305	34.431	11.22
MELO3C023845.1	CmSCL30	chr10: 6202685 .. 6207953 (-)	280	31.6235	11.32
MELO3C020575.1	CmSR45a-like	chr12: 1129502 .. 1132744 (+)	369	43.9123	12.1

## Sheet: table S4
Table S4: Cis-elements information of CmSR in promoter region
Gene ID	Location		Cis-elements
MELO3C003619.1	771	777	MYB binding site involved in drought-inducibility
MELO3C003619.1	889	898	cis-acting element involved in defense and stress responsiveness
MELO3C003619.1	1043	1049	cis-acting regulatory element involved in light responsiveness
MELO3C003619.1	1043	1049	cis-acting regulatory element involved in light responsiveness
MELO3C003619.1	1043	1049	cis-acting element involved in the abscisic acid responsiveness
MELO3C003619.1	1044	1049	cis-acting element involved in the abscisic acid responsiveness
MELO3C003619.1	1052	1058	cis-acting regulatory element essential for the anaerobic induction
MELO3C003619.1	1096	1102	cis-acting regulatory element involved in light responsiveness
MELO3C003619.1	1144	1149	cis-acting regulatory element involved in the MeJA-responsiveness
MELO3C003619.1	1144	1149	cis-acting regulatory element involved in the MeJA-responsiveness
MELO3C003619.1	1288	1297	cis-acting regulatory element involved in light responsiveness
MELO3C003619.1	1333	1338	cis-acting regulatory element involved in the MeJA-responsiveness
MELO3C003619.1	1333	1338	cis-acting regulatory element involved in the MeJA-responsiveness
MELO3C003619.1	1454	1460	cis-acting regulatory element involved in light responsiveness
MELO3C003619.1	1644	1650	cis-acting regulatory element involved in light responsiveness
MELO3C003619.1	1663	1669	cis-acting regulatory element involved in light responsiveness
MELO3C003619.1	1663	1668	cis-acting element involved in the abscisic acid responsiveness
MELO3C003619.1	1691	1697	cis-acting regulatory element involved in light responsiveness
MELO3C003619.1	1692	1697	cis-acting element involved in the abscisic acid responsiveness
MELO3C003619.1	1737	1746	cis-acting element involved in defense and stress responsiveness
MELO3C003619.1	1838	1844	cis-acting regulatory element involved in light responsiveness
MELO3C003619.1	1937	1943	cis-acting regulatory element involved in light responsiveness
MELO3C003619.1	1938	1943	cis-acting element involved in the abscisic acid responsiveness
MELO3C006002.1	635	644	cis-acting element involved in salicylic acid responsiveness
MELO3C006002.1	197	203	enhancer-like element involved in anoxic specific inducibility
MELO3C006002.1	1186	1192	cis-acting regulatory element involved in light responsiveness
MELO3C006002.1	1427	1433	cis-acting regulatory element involved in light responsiveness
MELO3C006002.1	1066	1075	wound-responsive element
MELO3C006002.1	71	81	cis-acting regulatory element involved in light responsiveness
MELO3C006002.1	755	761	cis-acting regulatory element involved in light responsiveness
MELO3C006002.1	169	175	cis-acting regulatory element involved in auxin responsiveness
MELO3C006002.1	1946	1953	cis-acting regulatory element involved in light responsiveness
MELO3C006002.1	1940	1947	cis-acting element involved in gibberellin-responsiveness
MELO3C006002.1	1268	1275	cis-acting regulatory element involved in auxin responsiveness
MELO3C006002.1	190	195	cis-acting regulatory element involved in the MeJA-responsiveness
MELO3C006002.1	1348	1353	cis-acting regulatory element involved in the MeJA-responsiveness
MELO3C006002.1	1511	1516	cis-acting regulatory element involved in the MeJA-responsiveness
MELO3C006002.1	992	998	cis-acting regulatory element involved in light responsiveness
MELO3C006002.1	702	708	cis-acting regulatory element involved in light responsiveness
MELO3C006002.1	1177	1183	cis-acting regulatory element involved in light responsiveness
MELO3C006002.1	845	851	MYB binding site involved in drought-inducibility
MELO3C006002.1	1227	1233	MYB binding site involved in drought-inducibility
MELO3C006002.1	339	345	cis-acting element involved in low-temperature responsiveness
MELO3C006002.1	1385	1392	cis-acting regulatory element involved in light responsiveness
MELO3C006002.1	703	708	cis-acting element involved in the abscisic acid responsiveness
MELO3C006002.1	1177	1182	cis-acting element involved in the abscisic acid responsiveness
MELO3C006002.1	1873	1882	cis-acting element involved in the abscisic acid responsiveness
MELO3C006002.1	190	195	cis-acting regulatory element involved in the MeJA-responsiveness
MELO3C006002.1	1348	1353	cis-acting regulatory element involved in the MeJA-responsiveness
MELO3C006002.1	1511	1516	cis-acting regulatory element involved in the MeJA-responsiveness
MELO3C006002.1	182	188	cis-acting regulatory element essential for the anaerobic induction
MELO3C006002.1	632	638	cis-acting regulatory element essential for the anaerobic induction
MELO3C006002.1	1712	1718	cis-acting regulatory element involved in light responsiveness
MELO3C006002.1	1752	1758	cis-acting regulatory element involved in light responsiveness
MELO3C006002.1	308	318	cis-acting regulatory element involved in light responsiveness
MELO3C006598.1	37	43	cis-acting regulatory element involved in light responsiveness
MELO3C006598.1	367	377	MYB binding site involved in flavonoid biosynthetic genes regulation
MELO3C006598.1	459	465	cis-acting regulatory element involved in light responsiveness
MELO3C006598.1	541	548	cis-acting regulatory element involved in light responsiveness
MELO3C006598.1	669	675	cis-acting regulatory element involved in auxin responsiveness
MELO3C006598.1	816	824	element involved in differentiation of the palisade mesophyll cells
MELO3C006598.1	858	867	cis-acting element involved in defense and stress responsiveness
MELO3C006598.1	981	990	cis-acting regulatory element involved in light responsiveness
MELO3C006598.1	981	988	MYB binding site involved in light responsiveness
MELO3C006598.1	1149	1155	cis-acting regulatory element involved in light responsiveness
MELO3C006598.1	1332	1338	cis-acting regulatory element involved in light responsiveness
MELO3C006598.1	1385	1391	cis-acting regulatory element essential for the anaerobic induction
MELO3C006598.1	1438	1447	cis-acting regulatory element involved in zein metabolism regulation
MELO3C006598.1	1450	1456	cis-acting regulatory element involved in light responsiveness
MELO3C006598.1	1481	1487	cis-acting regulatory element involved in light responsiveness
MELO3C006598.1	1535	1545	binding site of AT-rich DNA binding protein (ATBP-1)
MELO3C006598.1	1592	1597	cis-acting regulatory element involved in the MeJA-responsiveness
MELO3C006598.1	1592	1597	cis-acting regulatory element involved in the MeJA-responsiveness
MELO3C006598.1	1612	1621	cis-acting regulatory element involved in light responsiveness
MELO3C006598.1	1996	2002	cis-acting regulatory element involved in light responsiveness
MELO3C007946.1	113	119	cis-acting regulatory element involved in light responsiveness
MELO3C007946.1	114	119	cis-acting element involved in the abscisic acid responsiveness
MELO3C007946.1	142	147	cis-acting regulatory element involved in the MeJA-responsiveness
MELO3C007946.1	142	147	cis-acting regulatory element involved in the MeJA-responsiveness
MELO3C007946.1	173	180	cis-acting regulatory element involved in light responsiveness
MELO3C007946.1	174	180	cis-acting regulatory element involved in light responsiveness
MELO3C007946.1	241	247	cis-acting regulatory element involved in light responsiveness
MELO3C007946.1	242	247	cis-acting element involved in the abscisic acid responsiveness
MELO3C007946.1	311	316	cis-acting regulatory element involved in the MeJA-responsiveness
MELO3C007946.1	311	316	cis-acting regulatory element involved in the MeJA-responsiveness
MELO3C007946.1	495	501	cis-acting regulatory element involved in auxin responsiveness
MELO3C007946.1	546	554	cis-acting regulatory element involved in light responsiveness
MELO3C007946.1	842	848	cis-acting regulatory element essential for the anaerobic induction
MELO3C007946.1	856	862	cis-acting regulatory element involved in light responsiveness
MELO3C007946.1	1074	1083	cis-acting regulatory element involved in zein metabolism regulation
MELO3C007946.1	1138	1147	cis-acting element involved in defense and stress responsiveness
MELO3C007946.1	1189	1195	cis-acting regulatory element involved in light responsiveness
MELO3C007946.1	1289	1295	MYB binding site involved in drought-inducibility
MELO3C007946.1	1360	1369	cis-acting element involved in light responsiveness
MELO3C007946.1	1362	1368	cis-acting regulatory element involved in light responsiveness
MELO3C007946.1	1363	1368	cis-acting element involved in the abscisic acid responsiveness
MELO3C007946.1	1632	1638	cis-acting regulatory element involved in light responsiveness
MELO3C007946.1	1857	1865	cis-acting regulatory element involved in light responsiveness
MELO3C007946.1	1885	1891	cis-acting regulatory element involved in light responsiveness
MELO3C009595.1	18	27	cis-acting element involved in defense and stress responsiveness
MELO3C009595.1	22	28	cis-acting regulatory element involved in light responsiveness
MELO3C009595.1	180	189	wound-responsive element
MELO3C009595.1	188	197	cis-acting regulatory element involved in light responsiveness
MELO3C009595.1	333	342	cis-acting regulatory element involved in light responsiveness
MELO3C009595.1	338	347	cis-acting regulatory element involved in light responsiveness
MELO3C009595.1	472	480	cis-acting regulatory element involved in light responsiveness
MELO3C009595.1	530	536	cis-acting regulatory element involved in light responsiveness
MELO3C009595.1	531	536	cis-acting element involved in the abscisic acid responsiveness
MELO3C009595.1	612	618	cis-acting regulatory element involved in light responsiveness
MELO3C009595.1	717	723	cis-acting regulatory element involved in light responsiveness
MELO3C009595.1	731	737	cis-acting regulatory element involved in light responsiveness
MELO3C009595.1	803	809	cis-acting regulatory element involved in light responsiveness
MELO3C009595.1	823	829	cis-acting regulatory element involved in light responsiveness
MELO3C009595.1	840	848	cis-acting regulatory element involved in light responsiveness
MELO3C009595.1	841	846	cis-acting element involved in the abscisic acid responsiveness
MELO3C009595.1	841	847	cis-acting regulatory element involved in light responsiveness
MELO3C009595.1	865	874	wound-responsive element
MELO3C009595.1	896	905	wound-responsive element
MELO3C009595.1	1284	1292	cis-acting regulatory element involved in light responsiveness
MELO3C009595.1	1299	1308	cis-acting element involved in light responsiveness
MELO3C009595.1	1309	1320	cis-acting regulatory element involved in light responsiveness
MELO3C009595.1	1327	1335	cis-acting regulatory element involved in light responsiveness
MELO3C009595.1	1658	1664	cis-acting regulatory element involved in light responsiveness
MELO3C011357.1	27	33	cis-acting regulatory element involved in light responsiveness
MELO3C011357.1	51	57	cis-acting regulatory element essential for the anaerobic induction
MELO3C011357.1	236	243	cis-acting element involved in gibberellin-responsiveness
MELO3C011357.1	337	342	cis-acting regulatory element involved in the MeJA-responsiveness
MELO3C011357.1	337	342	cis-acting regulatory element involved in the MeJA-responsiveness
MELO3C011357.1	399	406	MYB binding site involved in light responsiveness
MELO3C011357.1	437	443	cis-acting regulatory element involved in light responsiveness
MELO3C011357.1	496	503	MYB binding site involved in light responsiveness
MELO3C011357.1	708	714	cis-acting regulatory element involved in light responsiveness
MELO3C011357.1	709	714	cis-acting element involved in the abscisic acid responsiveness
MELO3C011357.1	717	723	cis-acting regulatory element involved in light responsiveness
MELO3C011357.1	717	722	cis-acting element involved in the abscisic acid responsiveness
MELO3C011357.1	798	808	cis-acting regulatory element involved in light responsiveness
MELO3C011357.1	799	808	cis-acting regulatory element involved in light responsiveness
MELO3C011357.1	820	825	cis-acting regulatory element involved in the MeJA-responsiveness
MELO3C011357.1	820	825	cis-acting regulatory element involved in the MeJA-responsiveness
MELO3C011357.1	872	878	cis-acting regulatory element involved in light responsiveness
MELO3C011357.1	1011	1017	cis-acting regulatory element involved in light responsiveness
MELO3C011357.1	1011	1020	cis-acting element involved in defense and stress responsiveness
MELO3C011357.1	1029	1035	cis-acting regulatory element involved in light responsiveness
MELO3C011357.1	1400	1408	cis-acting regulatory element involved in light responsiveness
MELO3C011357.1	1464	1472	cis-acting regulatory element involved in light responsiveness
MELO3C011357.1	1501	1507	cis-acting regulatory element involved in light responsiveness
MELO3C011357.1	1578	1587	cis-acting element involved in defense and stress responsiveness
MELO3C011709.1	600	608	cis-acting regulatory element involved in light responsiveness
MELO3C011709.1	712	718	cis-acting regulatory element essential for the anaerobic induction
MELO3C011709.1	1435	1441	cis-acting regulatory element essential for the anaerobic induction
MELO3C011709.1	1875	1881	cis-acting regulatory element essential for the anaerobic induction
MELO3C011709.1	1546	1555	cis-acting element involved in the abscisic acid responsiveness
MELO3C011709.1	1548	1553	cis-acting element involved in the abscisic acid responsiveness
MELO3C011709.1	879	884	cis-acting regulatory element involved in the MeJA-responsiveness
MELO3C011709.1	1501	1506	cis-acting regulatory element involved in the MeJA-responsiveness
MELO3C011709.1	898	904	cis-acting element involved in low-temperature responsiveness
MELO3C011709.1	879	884	cis-acting regulatory element involved in the MeJA-responsiveness
MELO3C011709.1	1501	1506	cis-acting regulatory element involved in the MeJA-responsiveness
MELO3C011709.1	1584	1590	cis-acting regulatory element involved in auxin responsiveness
MELO3C011709.1	494	500	cis-acting regulatory element involved in light responsiveness
MELO3C011709.1	1337	1343	cis-acting regulatory element involved in light responsiveness
MELO3C011709.1	377	386	cis-acting regulatory element involved in light responsiveness
MELO3C011709.1	1548	1554	cis-acting regulatory element involved in light responsiveness
MELO3C011709.1	1813	1819	cis-acting regulatory element involved in light responsiveness
MELO3C012008.1	1730	1738	cis-acting regulatory element involved in light responsiveness
MELO3C012008.1	1599	1608	cis-acting regulatory element involved in circadian control
MELO3C012008.1	650	656	cis-acting regulatory element involved in light responsiveness
MELO3C012008.1	1804	1810	cis-acting regulatory element involved in light responsiveness
MELO3C012008.1	1128	1134	cis-acting regulatory element involved in light responsiveness
MELO3C012008.1	1419	1425	cis-acting regulatory element involved in light responsiveness
MELO3C012008.1	1574	1580	cis-acting regulatory element involved in light responsiveness
MELO3C012008.1	1544	1550	cis-acting regulatory element involved in auxin responsiveness
MELO3C012008.1	22	29	cis-acting element involved in gibberellin-responsiveness
MELO3C012008.1	229	235	cis-acting regulatory element involved in light responsiveness
MELO3C012008.1	378	384	cis-acting regulatory element involved in light responsiveness
MELO3C012008.1	1320	1326	cis-acting regulatory element involved in light responsiveness
MELO3C012008.1	1457	1466	cis-acting element involved in defense and stress responsiveness
MELO3C012008.1	471	477	cis-acting regulatory element involved in light responsiveness
MELO3C012008.1	650	658	cis-acting regulatory element involved in light responsiveness
MELO3C012008.1	1804	1810	cis-acting regulatory element involved in light responsiveness
MELO3C012008.1	1017	1023	cis-acting regulatory element involved in light responsiveness
MELO3C012008.1	116	126	cis-acting regulatory element involved in light responsiveness
MELO3C012008.1	363	369	cis-acting regulatory element essential for the anaerobic induction
MELO3C012008.1	488	494	cis-acting regulatory element essential for the anaerobic induction
MELO3C012008.1	1463	1469	cis-acting regulatory element essential for the anaerobic induction
MELO3C012008.1	650	655	cis-acting element involved in the abscisic acid responsiveness
MELO3C012008.1	1804	1810	cis-acting element involved in the abscisic acid responsiveness
MELO3C012008.1	1805	1810	cis-acting element involved in the abscisic acid responsiveness
MELO3C014152.1	699	705	cis-acting regulatory element involved in auxin responsiveness
MELO3C014152.1	1518	1524	cis-acting regulatory element involved in auxin responsiveness
MELO3C014152.1	1200	1206	cis-acting regulatory element involved in light responsiveness
MELO3C014152.1	1285	1291	cis-acting regulatory element involved in light responsiveness
MELO3C014152.1	1639	1645	cis-acting regulatory element involved in light responsiveness
MELO3C014152.1	523	530	cis-acting regulatory element involved in auxin responsiveness
MELO3C014152.1	579	585	cis-acting regulatory element involved in light responsiveness
MELO3C014152.1	1053	1059	cis-acting regulatory element involved in light responsiveness
MELO3C014152.1	625	634	cis-acting element involved in salicylic acid responsiveness
MELO3C014152.1	1092	1101	cis-acting element involved in defense and stress responsiveness
MELO3C014152.1	578	586	cis-acting regulatory element involved in light responsiveness
MELO3C014152.1	579	585	cis-acting regulatory element involved in light responsiveness
MELO3C014152.1	781	787	cis-acting regulatory element involved in light responsiveness
MELO3C014152.1	126	135	wound-responsive element
MELO3C014152.1	340	346	cis-acting regulatory element involved in light responsiveness
MELO3C014152.1	1458	1464	cis-acting regulatory element involved in light responsiveness
MELO3C014152.1	352	365	cis-acting regulatory element involved in light responsiveness
MELO3C014152.1	1047	1057	cis-acting regulatory element involved in light responsiveness
MELO3C014152.1	147	153	cis-acting regulatory element essential for the anaerobic induction
MELO3C014152.1	220	226	cis-acting regulatory element essential for the anaerobic induction
MELO3C014152.1	979	988	cis-acting regulatory element involved in light responsiveness
MELO3C014152.1	1287	1294	MYB binding site involved in light responsiveness
MELO3C014152.1	1351	1358	MYB binding site involved in light responsiveness
MELO3C014152.1	1356	1363	MYB binding site involved in light responsiveness
MELO3C014152.1	1903	1910	MYB binding site involved in light responsiveness
MELO3C014152.1	1449	1456	cis-acting element involved in gibberellin-responsiveness
MELO3C014152.1	1661	1671	cis-acting regulatory element involved in light responsiveness
MELO3C014152.1	579	585	cis-acting element involved in the abscisic acid responsiveness
MELO3C014152.1	580	585	cis-acting element involved in the abscisic acid responsiveness
MELO3C015085.1	163	172	cis-acting regulatory element involved in light responsiveness
MELO3C015085.1	375	384	cis-acting regulatory element involved in circadian control
MELO3C015085.1	581	590	cis-acting regulatory element involved in light responsiveness
MELO3C015085.1	636	642	cis-acting regulatory element involved in auxin responsiveness
MELO3C015085.1	702	711	cis-acting regulatory element involved in zein metabolism regulation
MELO3C015085.1	919	927	cis-acting regulatory element involved in light responsiveness
MELO3C015085.1	965	973	cis-acting regulatory element involved in light responsiveness
MELO3C015085.1	1053	1061	cis-acting regulatory element involved in light responsiveness
MELO3C015085.1	1091	1100	cis-acting regulatory element involved in light responsiveness
MELO3C015085.1	1180	1189	cis-acting element involved in the abscisic acid responsiveness
MELO3C015085.1	1419	1425	cis-acting regulatory element involved in light responsiveness
MELO3C015085.1	1506	1512	cis-acting regulatory element involved in auxin responsiveness
MELO3C015085.1	1633	1642	cis-acting element involved in salicylic acid responsiveness
MELO3C015085.1	1790	1796	cis-acting regulatory element involved in light responsiveness
MELO3C015085.1	1815	1821	cis-acting regulatory element essential for the anaerobic induction
MELO3C015085.1	1830	1836	cis-acting regulatory element involved in light responsiveness
MELO3C015085.1	1830	1835	cis-acting element involved in the abscisic acid responsiveness
MELO3C015299.1	265	271	cis-acting regulatory element involved in light responsiveness
MELO3C015299.1	569	575	cis-acting regulatory element involved in light responsiveness
MELO3C015299.1	589	595	cis-acting regulatory element involved in light responsiveness
MELO3C015299.1	679	685	cis-acting regulatory element involved in light responsiveness
MELO3C015299.1	719	725	cis-acting regulatory element involved in light responsiveness
MELO3C015299.1	631	640	cis-acting element involved in defense and stress responsiveness
MELO3C015299.1	246	255	cis-acting element involved in salicylic acid responsiveness
MELO3C015299.1	1796	1801	cis-acting regulatory element involved in the MeJA-responsiveness
MELO3C015299.1	582	590	cis-acting regulatory element involved in light responsiveness
MELO3C015299.1	1358	1365	cis-acting element involved in gibberellin-responsiveness
MELO3C015299.1	1062	1068	cis-acting regulatory element involved in light responsiveness
MELO3C015299.1	1969	1978	cis-acting regulatory element involved in light responsiveness
MELO3C015299.1	1796	1801	cis-acting regulatory element involved in the MeJA-responsiveness
MELO3C015299.1	1439	1446	cis-acting element involved in gibberellin-responsiveness
MELO3C015299.1	1421	1427	cis-acting regulatory element involved in light responsiveness
MELO3C015299.1	420	429	cis-acting regulatory element involved in light responsiveness
MELO3C015299.1	428	434	cis-acting regulatory element essential for the anaerobic induction
MELO3C015299.1	450	456	cis-acting regulatory element essential for the anaerobic induction
MELO3C016002.1	140	150	cis-acting regulatory element involved in light responsiveness
MELO3C016002.1	1832	1837	cis-acting regulatory element involved in the MeJA-responsiveness
MELO3C016002.1	1838	1845	cis-acting element involved in gibberellin-responsiveness
MELO3C016002.1	46	55	cis-acting regulatory element involved in light responsiveness
MELO3C016002.1	712	721	cis-acting regulatory element involved in light responsiveness
MELO3C016002.1	560	569	cis-acting element involved in salicylic acid responsiveness
MELO3C016002.1	629	636	cis-acting regulatory element involved in light responsiveness
MELO3C016002.1	414	420	cis-acting regulatory element involved in light responsiveness
MELO3C016002.1	1007	1013	cis-acting regulatory element involved in light responsiveness
MELO3C016002.1	1157	1163	cis-acting regulatory element involved in light responsiveness
MELO3C016002.1	1832	1837	cis-acting regulatory element involved in the MeJA-responsiveness
MELO3C018644.1	1523	1529	enhancer-like element involved in anoxic specific inducibility
MELO3C018644.1	671	677	cis-acting regulatory element involved in light responsiveness
MELO3C018644.1	1840	1846	cis-acting regulatory element involved in light responsiveness
MELO3C018644.1	1973	1982	cis-acting element involved in defense and stress responsiveness
MELO3C018644.1	73	82	cis-acting element involved in salicylic acid responsiveness
MELO3C018644.1	255	264	cis-acting element involved in salicylic acid responsiveness
MELO3C018644.1	1426	1436	binding site of AT-rich DNA binding protein (ATBP-1)
MELO3C018644.1	1840	1845	cis-acting element involved in the abscisic acid responsiveness
MELO3C018644.1	588	597	cis-acting regulatory element involved in light responsiveness
MELO3C018644.1	894	900	cis-acting regulatory element essential for the anaerobic induction
MELO3C018644.1	1567	1573	cis-acting regulatory element essential for the anaerobic induction
MELO3C018644.1	382	390	cis-acting regulatory element involved in light responsiveness
MELO3C020575.1	918	926	cis-acting regulatory element involved in light responsiveness
MELO3C020575.1	919	925	cis-acting element involved in the abscisic acid responsiveness
MELO3C020575.1	919	925	cis-acting regulatory element involved in light responsiveness
MELO3C020575.1	919	925	cis-acting regulatory element involved in light responsiveness
MELO3C020575.1	920	925	cis-acting element involved in the abscisic acid responsiveness
MELO3C020575.1	986	994	cis-acting regulatory element involved in light responsiveness
MELO3C020575.1	1018	1024	cis-acting regulatory element essential for the anaerobic induction
MELO3C020575.1	1242	1249	MYB binding site involved in light responsiveness
MELO3C020575.1	1247	1253	cis-acting element involved in low-temperature responsiveness
MELO3C020575.1	1374	1382	cis-acting regulatory element involved in zein metabolism regulation
MELO3C020575.1	1673	1679	cis-acting regulatory element essential for the anaerobic induction
MELO3C020575.1	1732	1740	cis-acting regulatory element involved in light responsiveness
MELO3C020575.1	1839	1845	cis-acting regulatory element essential for the anaerobic induction
MELO3C020575.1	1849	1856	MYB binding site involved in light responsiveness
MELO3C023845.1	67	73	cis-acting element involved in low-temperature responsiveness
MELO3C023845.1	153	160	cis-acting regulatory element involved in light responsiveness
MELO3C023845.1	210	219	cis-acting element involved in salicylic acid responsiveness
MELO3C023845.1	237	245	cis-acting regulatory element involved in light responsiveness
MELO3C023845.1	254	263	cis-acting element involved in salicylic acid responsiveness
MELO3C023845.1	270	276	cis-acting element involved in low-temperature responsiveness
MELO3C023845.1	286	295	cis-acting regulatory element involved in light responsiveness
MELO3C023845.1	420	428	cis-acting regulatory element involved in light responsiveness
MELO3C023845.1	423	431	cis-acting regulatory element involved in light responsiveness
MELO3C023845.1	526	532	cis-acting regulatory element involved in light responsiveness
MELO3C023845.1	659	665	cis-acting regulatory element involved in auxin responsiveness
MELO3C023845.1	672	679	cis-regulatory element involved in endosperm expression
MELO3C023845.1	958	967	cis-acting element involved in defense and stress responsiveness
MELO3C023845.1	974	981	MYB binding site involved in light responsiveness
MELO3C023845.1	1200	1206	cis-acting regulatory element involved in light responsiveness
MELO3C023845.1	1245	1258	cis-acting regulatory element involved in light responsiveness
MELO3C023845.1	1300	1306	cis-acting regulatory element involved in light responsiveness
MELO3C023845.1	1316	1322	cis-acting regulatory element involved in light responsiveness
MELO3C023845.1	1371	1377	cis-acting regulatory element involved in light responsiveness
MELO3C023845.1	1483	1492	cis-acting element involved in defense and stress responsiveness
MELO3C023845.1	1487	1493	cis-acting regulatory element involved in light responsiveness
MELO3C026965.1	87	93	cis-acting regulatory element involved in light responsiveness
MELO3C026965.1	88	93	cis-acting element involved in the abscisic acid responsiveness
MELO3C026965.1	126	135	cis-acting regulatory element involved in light responsiveness
MELO3C026965.1	497	503	cis-acting regulatory element involved in light responsiveness
MELO3C026965.1	498	503	cis-acting element involved in the abscisic acid responsiveness
MELO3C026965.1	645	651	cis-acting regulatory element involved in light responsiveness
MELO3C026965.1	770	776	cis-acting regulatory element involved in light responsiveness
MELO3C026965.1	817	824	cis-acting element involved in gibberellin-responsiveness
MELO3C026965.1	884	893	cis-acting element involved in salicylic acid responsiveness
MELO3C026965.1	1145	1151	cis-acting element involved in low-temperature responsiveness
MELO3C026965.1	1222	1228	cis-acting regulatory element involved in light responsiveness
MELO3C026965.1	1398	1404	cis-acting regulatory element involved in light responsiveness
MELO3C026965.1	1399	1404	cis-acting element involved in the abscisic acid responsiveness
MELO3C026965.1	1837	1843	cis-acting regulatory element essential for the anaerobic induction
MELO3C026965.1	1859	1865	cis-acting element involved in low-temperature responsiveness
MELO3C026965.1	1881	1891	cis-acting regulatory element involved in light responsiveness
MELO3C026965.1	1968	1973	cis-acting regulatory element involved in the MeJA-responsiveness
MELO3C026965.1	1968	1973	cis-acting regulatory element involved in the MeJA-responsiveness
MELO3C033837.1	119	124	cis-acting regulatory element involved in the MeJA-responsiveness
MELO3C033837.1	119	124	cis-acting regulatory element involved in the MeJA-responsiveness
MELO3C033837.1	143	149	cis-acting regulatory element involved in light responsiveness
MELO3C033837.1	199	208	cis-acting regulatory element involved in circadian control
MELO3C033837.1	235	241	cis-acting regulatory element involved in light responsiveness
MELO3C033837.1	439	448	cis-acting regulatory element involved in light responsiveness
MELO3C033837.1	441	447	cis-acting regulatory element involved in light responsiveness
MELO3C033837.1	481	488	cis-acting element involved in gibberellin-responsiveness
MELO3C033837.1	508	513	cis-acting regulatory element involved in the MeJA-responsiveness
MELO3C033837.1	508	513	cis-acting regulatory element involved in the MeJA-responsiveness
MELO3C033837.1	514	519	cis-acting element involved in the abscisic acid responsiveness
MELO3C033837.1	514	520	cis-acting regulatory element involved in light responsiveness
MELO3C033837.1	551	560	cis-acting regulatory element involved in zein metabolism regulation
MELO3C033837.1	595	600	cis-acting regulatory element involved in the MeJA-responsiveness
MELO3C033837.1	595	600	cis-acting regulatory element involved in the MeJA-responsiveness
MELO3C033837.1	634	639	cis-acting regulatory element involved in the MeJA-responsiveness
MELO3C033837.1	634	639	cis-acting regulatory element involved in the MeJA-responsiveness
MELO3C033837.1	865	871	cis-acting regulatory element essential for the anaerobic induction
MELO3C033837.1	1009	1015	cis-acting regulatory element involved in light responsiveness
MELO3C033837.1	1265	1270	cis-acting regulatory element involved in the MeJA-responsiveness
MELO3C033837.1	1265	1270	cis-acting regulatory element involved in the MeJA-responsiveness
MELO3C033837.1	1274	1283	cis-acting regulatory element involved in light responsiveness
MELO3C033837.1	1439	1446	cis-acting element involved in gibberellin-responsiveness
MELO3C033837.1	1688	1697	cis-acting element involved in salicylic acid responsiveness
MELO3C033837.1	1830	1836	cis-acting regulatory element essential for the anaerobic induction
MELO3C033837.1	1877	1882	cis-acting regulatory element involved in the MeJA-responsiveness
MELO3C033837.1	1877	1882	cis-acting regulatory element involved in the MeJA-responsiveness
MELO3C033837.1	1892	1898	MYB binding site involved in drought-inducibility
MELO3C033837.1	1924	1931	cis-acting element involved in gibberellin-responsiveness

## Sheet: table S5
Table S5: Primers used for validation of novel alternative spliced transcripts.
Name	5' to 3' direction
CmACO1_F	ATGGCTGTCTTTCCTATCATCA
CmACO1_R	TTATGCTGTTGCCATTGGACCC

## Sheet: table S6
Table S6: Primers of CmSR genes for QRT-PCR
Name	5' to 3' direction
qRT-CmSR45-F	TCGCAGCGGTAGTTCTCG
qRT-CmSR45-R	GATGGTTTCCTGGGTGGC
qRT-CmSCL30-F	GAGGCGACTATTCTGTTTC
qRT-CmSCL30-R	TTCCATTCTGATCGTGCT
qRT-CmRS40-like-F	CGTCAAACCCTGACAATG
qRT-CmRS40-like-R	GAGGTGAACGGCTGCTAT
qRT-CmRS2Z32-like-F	CGTAGCCCAACTCCTGAT
qRT-CmRS2Z32-like-R	GACTCCTGCTCCTTCCTC
qRT-CmSR30-F	ATGAGCAGCAGAAACAGT
qRT-CmSR30-R	ACAATGGGTCCATACTTG
qRT-CmSR34-like-F	GGTCGCATAGCCCACATT
qRT-CmSR34-like-R	GCATCCTCGGCATCTTCA
qRT-CmACTIN-F	TGGAAGCTGCAGGAATCCACGA
qRT-CmACTIN-R	TGCTGGGAGCAAGGGCTGTG
